# Supplementary material for: Different Mortality Risks of Long-Term Exposure to Particulate Matter across Different Cancer Sites
Source: Int J Environ Res Public Health. 2022 Mar 8;19(6):3180. doi: 10.3390/ijerph19063180 (PMC8951617; doi:10.3390/ijerph19063180)
Supplement: Supplementary file 1 [file ijerph-19-03180-s001.zip]

Archive with 1 entries (1 files):
- ijerph-1548708-supplementary.pdf
